# Supplementary material for: Aquatic Hyphomycete Taxonomic Relatedness Translates into Lower Genetic Divergence of the Nitrate Reductase Gene
Source: J Fungi (Basel). 2021 Dec 11;7(12):1066. doi: 10.3390/jof7121066 (PMC8708292; doi:10.3390/jof7121066)
Supplement: Supplementary file 1 [file jof-07-01066-s001.zip]

Archive with 1 entries (1 files):
- jof-1470667-supplementary.pdf
